# Supplementary material for: Berberine Sensitises Breast Cancer Cells to Radiation via the Attenuation of DNA Ligase III
Source: J Cell Mol Med. 2025 Sep 7;29(17):e70836. doi: 10.1111/jcmm.70836 (PMC12414796; doi:10.1111/jcmm.70836)
Supplement: Supplementary file 4 — Table S2: Cell survival (relative to 0 Gy) at 2 Gy irradiation intensity. Table S3: Cell survival (relative to 0 Gy) at 4 Gy irradiation intensity. Table S4: The grey value of western blot. Table S5: The number of autophagosome or morphology. Table S6: The dates for comet assay by CometScore2_0 (Three samples per group as an example). [file JCMM-29-e70836-s004.xlsx]

## Sheet: Table S2-S6
Table S2. Cell survival (relative to 0Gy) at 2 Gy irradiation intensity
cells	concentration of BBR
	0Gy		0μM		5μM		20μM		40μM
BT549-WT	1	1	0.92	0.9	0.76	0.79	0.77	0.75	0.73	0.68
BT549-LIGIII(EV)	1	1	0.88	0.95	0.84	0.78	0.78	0.73	0.65	0.68
BT549-LIGIII(sh)	1	1	0.918	0.924	0.75	0.74	0.71	0.72	0.63	0.62
BT549-LIGIII(M)	1	1	0.95	0.89	0.8	0.78	0.91	0.91	0.93	0.85
BT549-LIGIII(N)	1	1	0.98	0.92	0.92	0.92	0.91	0.85	0.87	0.84
Table S3. Cell survival (relative to 0Gy) at 4 Gy irradiation intensity
	concentration of BBR
cells	0Gy		0μM		5μM		20μM		40μM
BT549-WT	1	1	0.79	0.72	0.7	0.67	0.65	0.66	0.53	0.57
BT549-LIGIII(EV)	1	1	0.78	0.76	0.66	0.73	0.66	0.63	0.57	0.55
BT549-LIGIII(sh)	1	1	0.75	0.74	0.654	0.575	0.56	0.58	0.5	0.523
BT549-LIGIII(M)	1	1	0.84	0.77	0.78	0.75	0.79	0.78	0.88	0.85
BT549-LIGIII(N)	1	1	0.81	0.86	0.89	0.89	0.82	0.85	0.87	0.85
Table S4. The grey value of western blot
BBR(μM)	0	5	20	40
LIGI	8942586	6062459	4051535	1452255
LIGIII	3165420	2989911	1817779	1208579
β-actin	5774549	5579936	6466860	5005503
Table S5. The number of autophagosome or morphology
BBR(μM)	0			40
autophagosome	2	3	4	60	65	50
morphology	60	68	50	0	2	1
Table S6. The dates for comet assay by CometScore2_0 (Three samples per group as an example)
BBR(μM)	Comet	Comet	Comet	Comet	Comet	Comet	Head	Head	Head	Head	Head	Tail	Tail	Tail	Tail	Tail	Tail	Tail
	Probability	Length	Height	Area	Intensity	Mean Intensity	Diameter	Area	Intensity	Mean Intensity	DNA	Length	Area	Intensity	Mean Intensity	DNA	Moment	Olive Moment
		(px)	(px)	(px)			(px)	(px)			(%)	(px)	(px)			(%)
0μM	9.41667	374	217	13844	1121966	81.0435	234	13244	1114823	84.1757	99.3633	140	600	7143	11.905	0.63665	0.89131	0.423422
	49.4167	355	177	13582	914514	67.3328	151	13536	913943	67.5194	99.9376	204	46	571	12.413	0.062438	0.127373	0.060159
	6.41667	450	220	13750	1092121	79.427	224	13641	1062469	77.8879	97.2849	226	109	29652	272.037	2.71508	6.13609	0.809606
5μM	73.5454	331	193	19335	1457601	75.3867	240	11433	1084790	94.8824	74.423	91	7902	372811	47.1793	25.577	23.2751	13.3085
	31.5454	615	235	23613	1542236	65.313	402	9256	834179	90.1231	54.0889	213	14357	708057	49.3179	45.9111	97.7906	27.0664
	41.5454	473	225	22829	1394793	61.0974	156	13742	1040850	75.7422	74.624	317	9087	353943	38.9505	25.376	80.442	13.7581
20μM	37.4445	843	252	49210	2109188	42.861	274	18606	1633111	87.7734	77.4284	569	30604	476077	15.556	22.5716	128.432	28.5681
	10.7143	860	307	53230	2460929	46.232	254	22305	1778684	79.7437	72.2769	606	30925	682245	22.0613	27.7231	168.002	37.8181
	21.4445	1002	268	60296	2120845	35.1739	292	18646	1442902	77.384	68.0343	710	41650	677943	16.2771	31.9657	226.956	49.7101
40μM	77.8	1249	245	78391	3225636	41.148	188	23987	1683350	70.1776	52.1866	1061	54404	1542286	28.3488	47.8134	507.3	51.4549
	72.6667	1565	230	75060	2734532	36.4313	336	21734	1416146	65.1581	51.7875	1229	53326	1318386	24.7231	48.2125	592.532	52.321
	19.4	1234	268	61902	1901223	30.7134	200	10887	694878	63.8264	36.549	1034	51015	1206345	23.6469	63.451	656.083	56.9065
